# Supplementary material for: Bayesian electron density determination from sparse and noisy single-molecule X-ray scattering images
Source: Sci Adv. 2024 Oct 25;10(43):eadp4425. doi: 10.1126/sciadv.adp4425 (PMC11506165; doi:10.1126/sciadv.adp4425)
Supplement: Supplementary file 2 — Movie S1 [file sciadv.adp4425_movie_s1.zip]

Archive with 1 entries (1 files):
- adp4425_movie_s1.mp4
